# Supplementary material for: Long-Term Chironomid Emergence at a Karst Tufa Barrier in Plitvice Lakes National Park, Croatia
Source: Insects. 2024 Jan 11;15(1):51. doi: 10.3390/insects15010051 (PMC10816755; doi:10.3390/insects15010051)
Supplement: Supplementary file 1 [file insects-15-00051-s001.zip › Table S1.xlsx]

## Sheet: Table S1
Table S1 The community of Chironomidae and flight periods on tufa barrier Kozjak - Milanovac over the 14-year period (2007-2020)
Month/Species	J	F	M	A	M	J	J	A	S	O	N	D
Tanypodinae
Ablabesmyia (Ablabesmyia) longistyla Fittkau, 1962	X				X	X	X	X	X	X	X
Arctopelopia griseipennis/melanosoma				X	X			X
Conchapelopia melanops (Meigen, 1818)						X	X
Conchapelopia viator/triannulata		X			X	X	X	X		X
Krenopelopia binotata (Wiedemann, 1817)						X
Macropelopia adaucta Kieffer, 1916						X
Monopelopia tenuicalcar (Kieffer, 1918)					X	X		X
Natarsia nugax (Walker, 1856)					X
Paramerina cingulata (Walker, 1856)				X	X	X	X	X			X
Procladius (Holotanypus) choreus (Meigen, 1804)				X	X	X	X	X
Rheopelopia eximia (Edwards, 1929)					X	X	X	X	X	X
Diamesinae
Diamesa (Diamesa) tonsa (Haliday, 1856)					X
Potthastia longimanus Kieffer, 1922						X
Prodiamesinae
Prodiamesa olivacea (Meigen, 1818)				X	X				X	X
Orthocladiinae
Brillia bifida (Kieffer, 1909)		X		X	X	X	X	X			X	X
Cardiocladius fuscus Kieffer, 1924				X		X		X				X
Chaetocladius (Chaetocladius) dentiforceps (Edwards, 1929)										X
Corynoneura lobata Edwards, 1924	X	X		X	X	X	X	X	X	X		X
Cricotopus (Cricotopus) annulator Goetghebuer, 1927					X	X
Cricotopus (Cricotopus) albiforceps (Kieffer, 1916)				X	X	X	X	X	X	X
Cricotopus (Cricotopus) bicinctus (Meigen, 1818)				X	X	X	X	X	X	X	X	X
Cricotopus (Cricotopus) cylindraceus (Kieffer, 1908)					X	X	X
Cricotopus (Cricotopus) fuscus (Kieffer, 1909)						X				X
Heterotrissocladius marcidus (Walker, 1856)					X
Limnophyes natalensis (Kieffer, 1914)				X	X	X	X	X	X	X	X
Limnophyes gurgicola (Edwards, 1929)		X	X		X	X	X	X		X	X
Metriocnemus (Metriocnemus) albolineatus (Meigen, 1818)						X
Metriocnemus (Metriocnemus) fuscipes (Meigen, 1818)						X	X
Metriocnemus (Metriocnemus) eurynotus (Holmgren, 1883)						X
Metriocnemus (Metriocnemus) cavicola Kieffer, 1921			X		X	X						X
Nanocladius (Nanocladius) rectinervis (Kieffer, 1911)				X	X
Orthocladius (Symposiocladius) lignicola Kieffer, 1914				X	X	X					X
Orthocladius (Orthocladius) rubicundus (Meigen, 1818)					X
Parametriocnemus sp. 2				X	X	X	X	X	X	X	X	X
Parametriocnemus stylatus (Spaerck, 1923)	X	X	X	X	X	X	X	X	X	X	X
Paratrichocladius skirwithensis (Edwards, 1929)		X	X	X	X	X	X	X	X	X	X
Pseudorthocladius (Pseudorthocladius) curtistylus (Goetghebuer, 1921)					X
Psectrocladius (Psectrocladius) limbatellus (Holmgren, 1869)						X
Psectrocladius (Psectrocladius) psilopterus (Kieffer, 1906)					X	X	X			X	X
Psectrocladius (Psectrocladius) sordidellus (Zetterstedt, 1838)					X
Rheocricotopus (Psilocricotopus) atripes (Kieffer, 1913)		X		X	X	X	X	X	X	X
Rheocricotopus (Psilocricotopus) chalybeatus (Edwards, 1929)					X	X	X
Thienemannia gracilis Kieffer, 1909					X	X	X			X	X
Thienemanniella vittata (Edwards, 1924)		X			X	X
Thienemanniella flavescens (Edwards, 1929)								X
Tvetenia calvescens (Edwards, 1929)				X	X	X
Chironomini
Chironomus (Chironomus) riparius Meigen, 1804						X		X
Endochironomus albipennis (Meigen, 1830)							X
Harnischia fuscimana Kieffer, 1921							X
Kiefferulus (Kiefferulus) tendipediformis (Goetghebuer, 1921)								X
Microtendipes pedellus (De Geer, 1776)					X	X	X	X
Parachironomus frequens (Johannsen, 1905)						X	X	X
Parachironomus monochromus (van der Wulp, 1875)							X
Parachironomus varus (Goetghebuer, 1921)							X
Parachironomus vitiosus (Goetghebuer, 1921)						X
Paratendipes albimanus (Meigen, 1818)					X	X	X	X	X
Phaenopsectra flavipes (Meigen, 1818)				X	X	X	X	X	X
Polypedilum (Polypedilum) albicorne (Meigen, 1838)										X
Polypedilum (Uresipedilum) convictum (Walker, 1856)					X	X	X	X	X
Polypedilum (Uresipedilum) cultellatum Goetghebuer, 1931						X	X	X
Polypedilum (Polypedilum) pedestre (Meigen, 1830)										X
Polypedilum (Tripodura) scalaenum (Schrank, 1803)					X	X	X	X	X	X
Polypedilum (Pentapedilum) tritum (Walker, 1856)						X	X
Polypedilum (Pentapedilum) uncinatum (Goetghebuer, 1921)					X	X	X	X	X	X
Stenochironomus (Petalopholeus) fascipennis (Zetterstedt, 1838)					X	X	X	X	X
Stictochironomus rosenschoeldi (Zetterstedt, 1838)							X
Tanytarsini
Micropsectra atrofasciata (Kieffer, 1911)				X					X
Micropsectra contracta Reiss, 1965			X			X
Micropsectra fusca (Meigen, 1804)				X	X	X	X
Micropsectra pallidula (Meigen, 1830)			X	X	X	X	X		X	X		X
Paratanytarsus bituberculatus (Edwards, 1929)				X			X
Rheotanytarsus curtistylus (Goetghebuer, 1921)		X		X	X	X	X	X	X	X	X
Rheotanytarsus muscicola Thienemann, 1929					X	X
Rheotanytarsus reissi Lehmann, 1970				X	X	X	X	X	X	X	X
Stempellina bausei (Kieffer, 1911)				X	X	X	X	X	X	X	X
Tanytarsus arduennensis Goetghebuer, 1922		X	X	X	X	X	X	X	X	X
Tanytarsus brundini Lindeberg, 1963				X	X	X	X	X	X	X	X
Tanytarsus chinyensis Goetghebuer, 1934					X	X	X	X	X
Tanytarsus eminulus (Walker, 1856)			X		X	X	X		X
Tanytarsus gregarius Kieffer, 1909				X		X
Tanytarsus signatus (van der Wulp, 1859)					X	X	X	X	X	X	X
Number of species per month	3	9	8	28	52	60	47	37	27	28	17	7
