# Supplementary material for: Long-Term Chironomid Emergence at a Karst Tufa Barrier in Plitvice Lakes National Park, Croatia
Source: Insects. 2024 Jan 11;15(1):51. doi: 10.3390/insects15010051 (PMC10816755; doi:10.3390/insects15010051)
Supplement: Supplementary file 1 [file insects-15-00051-s001.zip › Table S2.xlsx]

## Sheet: Table S2
Table S2 Average monthly and annual water temperatures during the study period (2007-2020)
Year/ Average water temperature (°C)	Jan	Feb	Mar	Apr	May	Jun	Jul	Aug	Sep	Oct	Nov	Dec	Annual
2007	3.19732	2.8532	6.442	10.738	16.242	19.706	21.85	21.653	18.687	14.404	8.307	4.955	12.4195
2008	3.162	3.405	4.685	8.756	12.03	17.56	20.76	21.23	20.12	16.28	10.46	5.23	11.9732
2009	2.92645	3.23536	4.55155	9.75903	15.7491	18.2194	21.1556	22.2847	19.8248	15.5225	10.2403	6.72945	12.5165
2010	3.50352	1.91925	4.56	8.58	12.67	16.01	18.92	18.77	17.23	13.45	10.67	6.11	11.0327
2011	3.035	2.806	3.247	10.208	14.264	19.057	21.447	21.735	21.17	15.721	10.315	6.674	12.4733
2012	4.268	1.673	4.811	9.666	14.315	19.839	22.683	22.499	19.466	16.028	11.298	6.241	12.7322
2013	4.007	2.984	4.37	8.18	14.56	17.83	20.76	22.08	18.93	14.83	11.41	5.59	12.1276
2014	5.313	4.62	6.536	10.157	12.44	17.22	20.047	19.302	14.82	12.76	9.43	6.36	11.5838
2015	3.67	2.56	5.23	8.97	14.23	18.02	21.87	20.98	19.03	12.58	8.97	5.099	11.7674
2016	3.51	4.56	5.67	10.4748	12.3288	17.8882	21.39	20.9959	19.6273	14.3358	9.81428	5.90032	12.2079
2017	2.20523	2.82177	6.10653	10.5109	14.29	19.99	22.43	22.95	18.78	14.51	10.01	5.46	12.5054
2018	4.42	3.21	3.31	10.2	15.98	19.41	20.27	22.48	19.79	15.25	12.16	6.92	12.7833
2019	3.68	3.54	5.89	9.78	11.53	18.82	21.63	22.37	19.74	16.26	12.29	7.97	12.7917
2020	4.917	4.651	6.098	9.082	14.501	18.169	21.153	22.722	20.305	15.145	10.538	6.263	12.7953
