# Supplementary material for: Long-Term Chironomid Emergence at a Karst Tufa Barrier in Plitvice Lakes National Park, Croatia
Source: Insects. 2024 Jan 11;15(1):51. doi: 10.3390/insects15010051 (PMC10816755; doi:10.3390/insects15010051)
Supplement: Supplementary file 1 [file insects-15-00051-s001.zip › Table S3.xlsx]

## Sheet: Table S3
Table S3 Microhabitat preferences of the 10 most abundant species on tufa barrier Kozjak – Milanovac
Mikrohabitat type	Water velocity		Parametriocnemus stylatus		Parametriocnemus sp. 2		Paratrichocladius skirwithensis		Polypedilum scalaenum		Rheopelopia eximia		Rheotanytarsus curtistylus		Rheotanytarsus reissi		Tanytarsus brundini		Tanytarsus signatus		Tanytarsus arduennensis
Kruskal Wallis, df = 2	Test statistics	p value	Test statistics	p value	Test statistics	p value	Test statistics	p value	Test statistics	p value	Test statistics	p value	Test statistics	p value	Test statistics	p value	Test statistics	p value	Test statistics	p value	Test statistics	p value
Mikrohabitat type	46.37	< 0.001	10.7	0.005	1.16	0.561	15.64	< 0.001	32.79	< 0.001	14.24	0.001	12.86	0.002	18.27	< 0.001	1.5	0.472	7.36	0.025	22.42	< 0.001
Dunn's post hoc pairwise comparisons	Test statistics	p value	Test statistics	p value	Test statistics	p value	Test statistics	p value	Test statistics	p value	Test statistics	p value	Test statistics	p value	Test statistics	p value	Test statistics	p value	Test statistics	p value	Test statistics	p value
1 vs 2	-9.623	0.35	-5.01	1			-4.99	1	-2.21	1	-11.34	0.13	-7.16	0.56	-10.47	0.19			-7.01	0.68	3.23	1
1 vs 3	35.99	< 0.001	16.97	0.05			20.62	0.009	-31.43	< 0.001	11.93	0.21	14.31	0.07	16.23	0.04			-18.28	0.02	30.86	< 0.001
2 vs 3	45.62	< 0.001	21.98	0.004			25.61	< 0.001	-29.22	< 0.001	23.27	0.001	21.48	0.001	26.69	< 0.001			-11.27	0.24	27.63	< 0.001
